# Supplementary material for: Translation, Validation and Cross-Cultural Adaptation of a Simplified-Chinese Version of the Tegner Activity Score in Chinese Patients with Anterior Cruciate Ligament Injury
Source: PLoS One. 2016 May 17;11(5):e0155463. doi: 10.1371/journal.pone.0155463 (PMC4871333; doi:10.1371/journal.pone.0155463)
Supplement: S1 Dataset — (XLS) [file pone.0155463.s001.xls]

## Sheet: Sheet1
id	group	gender	age	measure	tegner	ikdc1	ikdc2	ikdc3	ikdc4	ikdc5	ikdc6	ikdc7	ikdc8	ikdc9a	ikdc9b	ikdc9c	ikdc9d	ikdc9e	ikdc9f	ikdc9g	ikdc9h	ikdc9i	ikdc10	ikdc
1	healthy control	female	22	2	4	3	10	10	4	3	1	3	3	4	4	4	4	3	4	4	4	4	10	94.2529
1	healthy control	female	22	1	4	3	10	10	4	3	1	3	3	4	4	4	4	3	4	4	4	4	10	94.2529
2	healthy control	male	23	1	7	4	10	10	4	4	1	4	4	4	4	4	4	4	4	4	4	4	10	100
2	healthy control	male	23	2	7	4	10	10	4	4	1	4	4	4	4	4	4	4	4	4	4	4	10	100
3	healthy control	female	22	2	4	3	10	10	4	3	1	2	2	4	4	4	4	4	4	4	4	4	9	91.954
3	healthy control	female	22	1	4	3	10	10	4	3	1	2	2	4	4	4	4	4	4	4	4	4	9	91.954
4	healthy control	male	35	1	5	4	10	10	4	4	1	4	4	4	4	4	4	4	4	4	4	4	10	100
4	healthy control	male	35	2	5	4	10	10	4	4	1	4	4	4	4	4	4	4	4	4	4	4	10	100
5	healthy control	female	26	2	6	4	10	10	4	4	1	4	4	4	4	4	4	4	4	4	4	4	10	100
5	healthy control	female	26	1	5	4	10	10	4	4	1	4	4	4	4	4	4	4	4	4	4	4	10	100
6	healthy control	male	25	2	6	4	9	9	3	3	1	3	3	4	4	4	4	4	4	4	4	4	10	93.1034
6	healthy control	male	25	1	6	4	9	9	3	3	1	3	3	4	4	4	4	4	4	4	4	4	10	93.1034
7	healthy control	female	25	1	5	4	10	10	4	4	1	4	4	4	4	4	4	4	4	4	4	4	10	100
7	healthy control	female	25	2	5	4	10	10	4	4	1	4	4	4	4	4	4	4	4	4	4	4	10	100
8	healthy control	male	44	2	5	3	10	10	4	3	1	3	3	4	4	4	4	4	4	4	4	4	10	95.4023
8	healthy control	male	44	1	5	3	10	10	4	3	1	3	3	4	4	4	4	4	4	4	4	4	10	95.4023
9	healthy control	female	25	1	4	4	10	10	4	4	1	4	4	4	4	4	4	4	4	4	4	4	10	100
9	healthy control	female	25	2	4	4	10	10	4	4	1	4	4	4	4	4	4	4	4	4	4	4	10	100
10	healthy control	female	25	1	6	4	10	10	4	4	1	4	4	4	4	4	4	4	4	4	4	4	10	100
10	healthy control	female	25	2	6	4	10	10	4	4	1	4	4	4	4	4	4	4	4	4	4	4	10	100
11	healthy control	female	32	2	5	4	10	10	4	4	1	4	3	4	4	4	4	4	4	4	4	4	10	98.8506
11	healthy control	female	32	1	5	4	10	10	4	4	1	4	3	4	4	4	4	4	4	4	4	4	10	98.8506
12	healthy control	male	21	1	6	4	10	10	4	4	1	4	4	4	4	4	4	4	4	4	4	4	10	100
12	healthy control	male	21	2	6	4	10	10	4	4	1	4	4	4	4	4	4	4	4	4	4	4	10	100
13	healthy control	female	30	2	5	4	10	10	4	4	1	3	4	4	4	4	4	4	4	4	4	4	10	98.8506
13	healthy control	female	30	1	5	4	10	10	4	4	1	3	4	4	4	4	4	4	4	4	4	4	10	98.8506
14	healthy control	female	23	2	6	4	10	10	4	4	1	4	4	4	4	4	4	4	4	4	4	4	10	100
14	healthy control	female	23	1	6	4	10	10	4	4	1	4	4	4	4	4	4	4	4	4	4	4	10	100
15	healthy control	female	23	1	6	4	10	10	4	4	1	4	4	4	4	4	4	4	4	4	4	4	10	100
15	healthy control	female	23	2	6	4	10	10	4	4	1	4	4	4	4	4	4	4	4	4	4	4	10	100
16	healthy control	female	22	2	6	4	10	10	4	4	1	4	4	4	4	4	4	4	4	4	4	4	10	100
16	healthy control	female	22	1	6	4	10	10	4	4	1	4	4	4	4	4	4	4	4	4	4	4	10	100
17	healthy control	female	36	2	5	4	10	10	4	4	1	4	2	4	4	4	4	4	4	4	4	4	10	97.7011
17	healthy control	female	36	1	5	4	10	10	4	4	1	4	2	4	4	4	4	4	4	4	4	4	10	97.7011
18	healthy control	female	40	2	5	4	10	10	3	4	1	4	2	4	4	4	4	4	4	4	4	4	10	96.5517
18	healthy control	female	40	1	5	4	10	10	3	4	1	4	2	4	4	4	4	4	4	4	4	4	10	96.5517
19	healthy control	male	21	2	7	4	10	10	4	4	1	4	4	4	4	4	4	4	4	4	4	4	10	100
19	healthy control	male	21	1	7	4	10	10	4	4	1	4	4	4	4	4	4	4	4	4	4	4	10	100
20	healthy control	female	25	1	4	3	10	10	4	3	1	2	3	4	4	4	4	4	4	4	4	4	10	94.2529
20	healthy control	female	25	2	4	3	10	10	4	3	1	2	4	4	4	4	4	4	4	4	4	4	10	95.4023
23	pre-ACLR	male	24	2	6	3	10	10	4	3	0	2	4	4	4	4	4	3	4	3	2	2	10	86.2069
23	pre-ACLR	male	24	1	6	3	10	10	4	3	0	2	3	4	4	3	4	3	4	3	2	2	10	83.908
24	pre-ACLR	male	24	2	4	2	10	10	3	2	1	2	2	4	4	4	4	4	4	4	4	4	10	88.5057
24	pre-ACLR	male	24	1	4	2	10	10	4	2	1	2	2	4	4	4	4	4	4	4	4	4	10	89.6552
25	pre-ACLR	male	33	2	6	4	9	7	3	4	1	4	4	4	4	4	2	3	4	4	4	4	10	88.5057
25	pre-ACLR	male	33	1	6	4	8	6	3	4	1	4	4	4	4	4	2	3	4	4	4	4	10	85.0575
26	pre-ACLR	male	28	2	3	1	9	9	4	1	0	4	4	4	4	1	3	4	4	2	1	3	10	75.8621
26	pre-ACLR	male	28	1	3	1	9	8	4	1	0	4	4	4	4	1	2	4	4	2	1	2	10	71.2644
27	pre-ACLR	male	33	1	3	2	7	7	3	2	1	3	2	4	4	4	2	4	4	2	1	0	10	67.8161
27	pre-ACLR	male	33	2	3	1	7	7	4	2	1	2	1	4	4	4	2	4	4	2	1	0	10	67.8161
28	pre-ACLR	male	31	1	5	2	9	9	4	2	1	2	2	4	3	4	3	4	4	4	3	2	10	80.46
28	pre-ACLR	male	31	2	2	1	9	9	4	2	1	1	1	4	3	3	4	4	4	3	2	2	10	72.41
29	pre-ACLR	male	26	1	4	2	9	5	3	2	1	2	2	3	3	2	1	4	4	3	2	3	10	64.37
29	pre-ACLR	male	26	2	2	1	8	8	4	1	1	1	1	4	4	4	3	4	4	3	3	0	10	70.11
30	pre-ACLR	male	32	1	5	2	8	8	3	2	1	2	2	2	3	2	2	4	4	3	1	2	10	63.22
30	pre-ACLR	male	32	2	5	1	6	6	4	1	1	2	1	4	3	4	4	4	4	4	2	2	10	65.52
31	pre-ACLR	male	33	1	4	2	6	7	4	3	0	4	4	4	4	2	4	2	4	4	4	4	10	78.16
31	pre-ACLR	male	33	2	4	1	6	6	4	2	0	2	1	4	4	4	4	4	4	4	4	4	10	74.71
32	pre-ACLR	male	29	1	5	2	10	10	4	2	1	2	4	4	4	4	4	4	4	4	3	2	10	88.51
32	pre-ACLR	male	29	2	6	4	10	10	4	4	1	3	4	4	4	4	4	4	4	4	4	4	10	98.85
33	pre-ACLR	male	28	2	5	2	8	7	4	2	1	2	2	4	4	3	3	4	4	4	3	2	10	75.86
33	pre-ACLR	male	28	1	5	2	7	6	4	2	1	2	4	4	4	4	4	4	4	4	3	3	10	78.16
34	pre-ACLR	male	29	1	4	2	7	8	2	1	0	1	1	3	2	2	1	4	4	3	3	0	10	55.17
34	pre-ACLR	male	29	2	2	1	9	6	2	1	1	0	1	2	2	3	2	4	4	1	2	3	10	59.77
35	pre-ACLR	male	29	1	2	1	3	5	2	1	0	1	1	3	2	2	2	3	3	2	1	1	10	47.13
35	pre-ACLR	male	29	2	1	1	6	7	3	1	0	0	1	3	3	3	3	4	4	2	1	0	10	56.32
36	pre-ACLR	male	23	2	5	3	10	10	4	3	1	2	2	4	4	4	4	4	4	4	4	4	10	91.95
36	pre-ACLR	male	23	1	4	2	9	9	4	2	1	2	1	4	4	4	4	4	4	4	4	4	10	81.61
37	pre-ACLR	male	22	2	5	3	8	9	4	3	1	3	3	4	4	3	4	4	4	4	3	4	10	89.66
37	pre-ACLR	male	22	1	5	3	10	10	4	3	1	3	3	4	4	3	4	4	4	4	3	4	10	93.1
38	pre-ACLR	male	29	2	6	4	6	6	3	4	1	4	4	4	4	3	4	3	4	4	2	3	10	83.91
38	pre-ACLR	male	29	1	5	4	7	6	3	4	0	4	4	4	4	4	3	3	4	4	2	3	10	82.76
39	pre-ACLR	male	30	2	1	1	4	4	4	1	0	1	1	2	3	0	0	4	3	0	0	2	10	42.53
39	pre-ACLR	male	30	1	2	1	3	6	3	2	1	1	1	3	4	2	2	4	2	0	0	0	10	44.83
41	pre-ACLR	male	27	1	5	2	4	3	3	2	0	3	2	4	3	4	4	4	4	3	1	1	6	62.07
41	pre-ACLR	male	27	2	4	2	5	3	4	2	1	2	2	4	3	4	4	4	4	4	1	1	10	64.37
43	pre-ACLR	male	26	1	5	4	7	7	3	4	1	3	3	4	4	4	4	4	4	4	2	4	10	85.06
43	pre-ACLR	male	26	2	5	1	5	5	3	2	1	2	2	4	3	4	4	4	4	4	3	3	10	71.26
44	pre-ACLR	male	32	2	4	2	9	9	4	1	1	2	2	4	3	2	2	4	4	4	2	4	10	74.71
44	pre-ACLR	male	32	1	3	1	9	9	4	2	1	2	1	4	3	2	3	4	4	3	2	3	10	72.41
48	2-3m post-ACLR	male	32	1	1	1	7	4	2	1	0	0	1	2	1	0	0	3	3	0	0	1	10	32.1839
48	2-3m post-ACLR	male	32	2	1	1	7	4	2	1	0	0	1	2	1	0	0	3	3	0	0	1	10	32.1839
50	2-3m post-ACLR	female	47	1	2	1	7	6	3	1	1	1	1	0	0	0	0	3	4	0	0	0	10	35.6322
50	2-3m post-ACLR	female	47	2	1	1	6	5	2	1	0	1	1	1	1	0	0	4	4	0	0	2	10	36.7816
51	2-3m post-ACLR	male	32	1	2	1	7	5	2	1	1	1	1	3	2	1	0	4	4	1	0	0	10	45.977
51	2-3m post-ACLR	male	32	2	2	1	7	5	2	1	1	1	1	3	2	1	0	4	4	1	0	0	10	45.977
52	2-3m post-ACLR	male	26	1	2	1	5	5	3	1	1	1	1	3	1	1	2	4	4	1	0	0	10	43.6782
52	2-3m post-ACLR	male	26	2	2	1	5	5	3	1	1	1	1	3	1	1	2	4	4	1	0	0	10	43.6782
53	2-3m post-ACLR	female	19	1	2	1	7	6	3	1	1	1	1	1	0	0	0	4	3	0	0	0	10	34.4828
53	2-3m post-ACLR	female	19	2	2	1	7	6	3	1	1	1	1	1	0	0	0	4	3	0	0	0	10	34.4828
54	2-3m post-ACLR	male	27	1	4	1	6	8	3	1	1	1	1	4	2	4	0	4	4	2	0	0	10	52.8736
54	2-3m post-ACLR	male	27	2	5	1	7	8	3	1	1	1	1	4	3	4	2	4	4	3	1	0	10	60.9195
55	2-3m post-ACLR	male	27	2	6	4	10	10	3	4	1	3	2	4	4	4	4	4	4	3	3	3	10	89.6552
55	2-3m post-ACLR	male	27	1	7	4	10	10	3	4	1	3	2	4	4	4	4	4	4	3	3	3	10	88.5057
56	2-3m post-ACLR	female	22	2	4	2	9	9	3	2	1	2	2	4	4	3	3	4	3	4	3	4	10	80.4598
56	2-3m post-ACLR	female	22	1	4	2	8	9	3	2	1	2	2	4	4	3	3	4	3	4	2	4	10	79.3103
57	2-3m post-ACLR	male	42	1	1	1	8	7	3	1	1	1	1	3	2	0	0	3	3	1	0	0	10	44.8276
57	2-3m post-ACLR	male	42	2	1	1	8	8	3	1	1	1	1	3	3	1	1	3	3	1	1	0	10	51.7241
58	2-3m post-ACLR	male	35	1	2	2	5	7	2	2	1	2	2	4	4	3	3	4	3	4	1	2	10	59.7701
58	2-3m post-ACLR	male	35	2	2	2	6	7	2	2	1	2	2	4	4	3	3	4	3	4	2	1	10	64.3678
59	2-3m post-ACLR	male	31	2	4	3	10	10	4	2	1	3	1	4	4	3	3	4	4	2	1	1	10	78.1609
59	2-3m post-ACLR	male	31	1	4	2	10	10	4	2	1	2	1	4	4	3	3	4	4	2	2	1	10	75.8621
60	2-3m post-ACLR	male	30	2	3	2	8	9	3	2	1	2	2	4	4	3	3	4	4	3	2	2	10	77.0115
60	2-3m post-ACLR	male	30	1	3	2	9	9	3	2	1	2	2	4	4	3	3	4	4	3	2	2	10	79.3103
61	2-3m post-ACLR	male	25	2	1	1	9	9	3	1	0	0	1	0	0	0	0	3	4	0	0	0	10	36.7816
61	2-3m post-ACLR	male	25	1	1	1	8	8	2	1	0	1	0	0	0	1	0	3	4	0	0	0	10	34.4828
62	2-3m post-ACLR	male	32	2	3	1	8	8	2	1	1	1	1	3	3	1	0	3	3	1	1	0	10	48.2759
62	2-3m post-ACLR	male	32	1	3	1	9	7	2	1	1	1	1	3	3	0	0	3	3	0	0	0	10	43.6782
63	2-3m post-ACLR	male	24	1	1	0	6	7	2	0	1	0	0	0	0	0	0	4	3	0	0	0	10	27.5862
63	2-3m post-ACLR	male	24	2	1	0	6	6	2	0	1	0	0	1	0	1	1	4	3	1	0	0	10	32.1839
64	2-3m post-ACLR	male	19	1	3	1	8	8	3	1	1	1	1	4	4	3	4	4	4	0	4	0	10	65.5172
64	2-3m post-ACLR	male	19	2	3	1	7	8	2	1	1	1	1	4	4	3	4	4	4	1	4	2	10	67.8161
65	2-3m post-ACLR	male	42	1	3	1	8	8	2	1	1	1	1	3	3	3	2	4	4	2	2	2	10	60.9195
65	2-3m post-ACLR	male	42	2	3	1	8	7	2	1	1	1	1	3	3	3	2	4	4	3	2	2	10	63.2184
66	2-3m post-ACLR	male	23	1	3	1	7	8	2	1	1	1	1	2	2	2	2	4	2	1	0	2	10	51.7241
66	2-3m post-ACLR	male	23	2	3	1	8	7	2	1	1	1	1	3	2	3	2	4	3	1	0	1	10	54.023
67	2-3m post-ACLR	male	38	1	2	1	8	7	3	1	1	1	1	3	3	2	2	4	4	0	0	2	9	55.1724
67	2-3m post-ACLR	male	38	2	3	1	9	7	2	1	1	1	1	3	3	3	2	4	4	0	0	2	8	55.1724
68	3-12m post-ACLR	male	19	1	5	2	8	8	3	2	1	2	2	4	4	3	3	4	4	3	3	4	10	78.1609
68	3-12m post-ACLR	male	19	2	5	2	9	8	3	2	1	2	2	4	4	3	3	4	4	4	4	4	10	81.6092
69	3-12m post-ACLR	male	29	1	5	4	8	6	3	4	0	4	4	3	4	3	3	4	4	4	3	3	10	85.0575
69	3-12m post-ACLR	male	29	2	5	4	8	6	3	4	0	4	4	3	4	3	3	4	4	4	3	3	10	85.0575
70	3-12m post-ACLR	male	25	2	2	1	4	5	2	1	0	1	1	4	3	4	2	4	4	0	0	0	10	50.5747
70	3-12m post-ACLR	male	25	1	2	1	5	5	2	1	0	1	1	4	2	4	1	4	4	0	0	0	10	48.2759
71	3-12m post-ACLR	male	26	2	6	4	10	10	4	4	1	4	4	4	4	3	4	4	4	4	4	4	10	97.7011
71	3-12m post-ACLR	male	26	1	6	4	10	10	4	4	1	4	4	4	4	3	4	4	4	4	4	4	10	97.7011
72	3-12m post-ACLR	female	26	2	3	1	7	6	3	1	0	1	1	1	1	2	2	4	4	1	0	0	10	43.6782
72	3-12m post-ACLR	female	26	1	2	1	6	7	2	2	0	2	1	1	2	2	1	4	4	1	0	1	10	47.1264
73	3-12m post-ACLR	male	31	2	5	2	7	5	4	2	1	2	2	3	3	3	1	4	4	3	2	2	10	65.5172
73	3-12m post-ACLR	male	31	1	5	2	7	5	4	2	1	2	2	3	3	3	1	4	4	3	2	2	10	65.5172
74	3-12m post-ACLR	male	41	2	3	2	4	7	3	2	1	2	2	4	4	3	3	4	4	4	2	3	9	68.9655
74	3-12m post-ACLR	male	41	1	3	2	4	7	3	2	1	2	2	4	4	3	3	4	4	4	2	3	9	68.9655
75	3-12m post-ACLR	male	27	2	4	2	10	10	3	2	1	2	2	4	3	2	2	2	3	3	2	2	10	71.2644
75	3-12m post-ACLR	male	27	1	4	2	10	10	3	2	1	2	2	4	3	2	2	2	3	3	2	2	10	71.2644
76	3-12m post-ACLR	male	46	1	4	2	7	8	3	2	1	2	2	3	4	4	3	4	4	4	4	4	10	81.6092
76	3-12m post-ACLR	male	46	2	4	2	7	8	3	2	1	2	2	3	4	4	3	4	4	4	4	4	10	81.6092
77	3-12m post-ACLR	male	32	1	5	3	7	6	3	3	1	3	3	4	3	2	4	4	4	4	3	3	10	79.3103
77	3-12m post-ACLR	male	32	2	5	3	7	6	3	3	1	3	3	4	3	2	4	4	4	4	3	3	10	78.1609
78	3-12m post-ACLR	male	29	1	4	2	10	9	4	2	1	2	2	4	4	4	4	4	4	4	4	4	10	89.6552
78	3-12m post-ACLR	male	29	2	4	2	10	8	4	2	1	2	2	4	4	4	4	4	4	4	4	4	10	83.908
79	3-12m post-ACLR	male	27	1	5	2	10	10	4	2	1	2	2	4	4	4	4	4	4	4	4	4	10	90.8046
79	3-12m post-ACLR	male	27	2	5	2	10	10	4	2	1	2	2	4	4	4	4	4	4	4	4	4	10	90.8046
80	3-12m post-ACLR	male	35	2	7	4	9	8	3	4	0	4	3	4	4	4	3	4	4	4	2	4	10	87.3563
80	3-12m post-ACLR	male	35	1	7	3	9	7	2	4	0	4	3	4	4	4	3	4	4	4	3	4	10	85.0575
81	3-12m post-ACLR	male	33	1	6	2	6	6	4	2	1	2	2	4	4	4	4	4	4	4	3	3	10	78.1609
81	3-12m post-ACLR	male	33	2	6	2	7	6	4	2	1	2	2	4	4	4	4	4	4	4	3	3	10	79.3103
82	3-12m post-ACLR	male	45	1	6	1	7	7	3	1	1	2	2	4	4	4	4	4	4	3	4	3	10	74.7126
82	3-12m post-ACLR	male	45	2	6	1	8	8	3	1	1	2	2	4	4	4	4	4	4	3	4	3	10	78.1609
83	3-12m post-ACLR	male	25	2	3	2	10	8	3	2	1	2	2	4	4	3	3	4	4	4	4	3	10	81.6092
83	3-12m post-ACLR	male	25	1	3	1	10	9	3	2	1	2	2	4	4	2	3	4	4	4	4	2	10	79.3103
84	3-12m post-ACLR	male	19	1	4	2	9	9	4	2	1	2	2	4	3	2	3	3	4	3	2	2	6	72.4138
84	3-12m post-ACLR	male	19	2	4	2	9	9	4	2	1	2	2	4	3	3	3	3	4	2	3	3	10	73.5632
86	3-12m post-ACLR	male	30	2	2	1	7	7	3	1	1	1	1	3	2	2	1	4	4	1	1	2	10	54.023
86	3-12m post-ACLR	male	30	1	2	1	7	7	3	1	1	1	1	3	2	2	0	4	4	1	1	2	10	51.7241
87	3-12m post-ACLR	male	25	2	3	1	8	8	2	1	1	1	1	3	2	4	3	4	4	2	2	1	10	60.9195
87	3-12m post-ACLR	male	25	1	3	1	7	8	2	1	1	1	1	2	2	4	3	4	3	2	2	1	10	56.3218
